# Supplementary material for: Genomic Evaluation of the Genetic Structure and Analysis of Selective Evolutionary Signatures of Xupu Goose
Source: Biology (Basel). 2026 Mar 17;15(6):479. doi: 10.3390/biology15060479 (PMC13023516; doi:10.3390/biology15060479)
Supplement: Supplementary file 1 [file biology-15-00479-s001.zip]

Archive with 2 entries (2 files):
- biology-4181491-supplementary.pdf
- Supplementary.pdf
